# Supplementary material for: Diversity amongst trigeminal neurons revealed by high throughput single cell sequencing
Source: PLoS One. 2017 Sep 28;12(9):e0185543. doi: 10.1371/journal.pone.0185543 (PMC5619795; doi:10.1371/journal.pone.0185543)
Supplement: S1 Table — The 100 top markers for each cluster compared to total expression in all other clusters were determined using a combined likelihood ratio test [39] within Seurat. This test provides statistical data (P values, p_val) related to the chance that a gene is enriched in a cluster as well as values for expression level difference (avg_diff) and positive fraction of cells inside (pct.1) and outside (pct.2) the cluster. Each cluster has been provided a separate tab to aid sorting. (XLSX) [file pone.0185543.s005.xlsx]

## Sheet: Legend
S1 Table. Top markers for each cluster
The 100 top markers for each cluster compared to total expression in all other clusters were determined using a combined likelihood ratio test (39) within Seurat. This test provides statistical data (P values, p_val) related to the chance that a gene is enriched in a cluster as well as values for expression level difference (avg_diff) and the positive fraction of cells inside (pct.1) and outside …

## Sheet: C1
gene	p_val	avg_diff	pct.1	pct.2	cluster
Ccnd2	0	1.01043	0.457	0.026	1
Foxp2	0	0.649791	0.37	0.028	1
Cpne9	0	0.886223	0.417	0.03	1
Ociad2	0	1.29378	0.536	0.038	1
Kcnh8	0	0.716921	0.37	0.039	1
Cpxm2	0	0.747446	0.399	0.042	1
Trpm8	0	1.72694	0.768	0.052	1
Rab37	0	0.636592	0.341	0.066	1
Gsg1l	0	0.78264	0.46	0.07	1
Gpr26	0	0.95632	0.572	0.097	1
S100a4	0	0.749347	0.337	0.097	1
Fam184b	0	1.36807	0.659	0.1	1
Rora	0	0.638317	0.402	0.103	1
Kalrn	0	0.62658	0.402	0.104	1
Mt2	0	1.20812	0.609	0.106	1
Fndc5	0	0.800929	0.543	0.13	1
Kcnc1	0	0.652999	0.431	0.134	1
Ntm	0	0.963809	0.605	0.135	1
Cdh8	0	0.747651	0.536	0.14	1
Slitrk3	0	0.623324	0.486	0.151	1
Sept4*	0	0.80107	0.536	0.152	1
Sptbn2	0	0.728924	0.442	0.156	1
Ndufaf5	0	0.613888	0.431	0.161	1
Crtac1	0	0.673835	0.428	0.164	1
B3galt1	0	0.986079	0.591	0.165	1
Pcp4l1	0	1.54553	0.797	0.168	1
Kcnh7	0	0.631821	0.511	0.183	1
Rarres1	0	1.08787	0.663	0.201	1
Acsl6	0	0.885515	0.587	0.205	1
Efr3a	0	1.47856	0.707	0.209	1
Cnst	0	0.800146	0.612	0.252	1
Hpca	0	1.63119	0.884	0.264	1
Mt1	0	0.964356	0.63	0.265	1
Cdkn1a	0	0.67039	0.649	0.273	1
Tfrc	0	0.762348	0.616	0.294	1
Laptm4b	0	0.696951	0.623	0.296	1
Cpne6	0	0.849869	0.797	0.311	1
Elovl5	0	0.786073	0.605	0.312	1
Fmn1	0	0.698673	0.612	0.314	1
Necab1	0	0.639357	0.649	0.339	1
Ldhb	0	1.36797	0.917	0.343	1
Phyh	0	0.670664	0.685	0.351	1
Sccpdh	0	0.750337	0.71	0.358	1
Chchd10	0	1.45626	0.804	0.371	1
Plcd4	0	1.82939	0.946	0.375	1
Got1	0	0.62147	0.645	0.398	1
Dner	0	1.36458	0.844	0.406	1
Idh3g	0	0.640295	0.71	0.434	1
Dlat	0	0.631411	0.71	0.438	1
Idh3a	0	0.78317	0.75	0.444	1
Cycs	0	0.632466	0.699	0.446	1
Cntn2	0	0.713284	0.75	0.452	1
Rph3a	0	0.960708	0.859	0.477	1
Suclg1	0	0.645178	0.746	0.491	1
Idh3b	0	0.801712	0.804	0.543	1
Aco2	0	0.628571	0.786	0.543	1
Uqcrc2	0	0.74262	0.833	0.552	1
Ndufab1	0	0.710382	0.786	0.552	1
Ndufs2	0	0.72252	0.797	0.568	1
Dgkh	0	0.694522	0.844	0.568	1
Acat1	0	0.62005	0.801	0.569	1
Ckb	0	0.879881	0.837	0.576	1
Vdac2	0	0.665521	0.819	0.584	1
Atp5k	0	0.667089	0.844	0.592	1
Usmg5	0	0.675491	0.851	0.601	1
Ndufv2	0	0.682521	0.833	0.611	1
Cyc1	0	0.901073	0.888	0.618	1
Cplx1	0	0.925855	0.931	0.622	1
Nefh	0	0.976518	0.953	0.651	1
Ostf1	0	0.947517	0.899	0.658	1
Syt1	0	0.806395	0.957	0.674	1
Lxn	0	1.22953	0.982	0.676	1
Uqcr10	0	0.619781	0.895	0.681	1
Ndufa5	0	0.61616	0.895	0.69	1
Cox5b	0	0.671561	0.848	0.694	1
Cend1	0	0.631786	0.884	0.701	1
Slc25a5	0	0.980401	0.957	0.706	1
Ndufb9	0	0.677678	0.88	0.709	1
Mif	0	0.813076	0.917	0.712	1
Oxct1	0	0.629464	0.906	0.744	1
Atp5g1	0	0.915739	0.953	0.75	1
Zcchc18	0	0.778448	0.917	0.752	1
Atp5j	0	0.672269	0.931	0.765	1
Atp2b1	0	0.747693	0.957	0.771	1
Uqcrh	0	0.688949	0.938	0.773	1
Atp5c1	0	0.804826	0.938	0.774	1
Cox5a	0	0.834995	0.946	0.788	1
Cox7b	0	0.73925	0.942	0.791	1
Atp5o	0	0.708235	0.928	0.796	1
Mdh2	0	0.683846	0.957	0.803	1
Uqcrq	0	0.648229	0.924	0.804	1
Atp5g3	0	0.799656	0.967	0.806	1
Mdh1	0	1.05561	0.971	0.813	1
Atp5f1	0	0.756623	0.975	0.829	1
Atp1b1	0	1.1977	0.989	0.839	1
Atp5a1	0	0.767475	0.964	0.862	1
Atp5b	0	0.740045	0.978	0.888	1
Nefm	0	1.06335	1	0.896	1
Cox4i1	0	0.61715	0.989	0.936	1
Nefl	0	0.859677	1	0.972	1

## Sheet: C2
gene	p_val	avg_diff	pct.1	pct.2	cluster
Foxp2	0	0.579366	0.313	0.034	2
Ndrg1	0	0.965355	0.377	0.048	2
Cpxm2	0	0.596032	0.321	0.05	2
Trpm8	0	0.935474	0.54	0.074	2
Klhl13	0	0.526634	0.329	0.08	2
Gsg1l	0	0.432419	0.302	0.085	2
Cald1	0	1.00332	0.536	0.097	2
Ndp	0	0.463699	0.313	0.099	2
S100a4	0	0.7588	0.306	0.101	2
Gpr26	0	0.730404	0.5	0.106	2
Necab2	3.33067e-16	0.463467	0.313	0.106	2
Ppapdc1a	1.88738e-15	0.412663	0.313	0.108	2
Wls	0	0.777325	0.437	0.117	2
Rasl11a	0	0.561296	0.361	0.132	2
Mt2	1.8674e-13	0.551955	0.313	0.132	2
Fndc5	0	0.613417	0.421	0.143	2
Cdh8	0	0.731904	0.5	0.146	2
Plk2	2.61936e-11	0.459346	0.31	0.147	2
Ntm	0	0.730802	0.476	0.148	2
Pcdh9	0	0.737756	0.524	0.157	2
Slitrk3	2.44249e-15	0.422604	0.385	0.161	2
Bcl2	1.29152e-12	0.477254	0.357	0.163	2
Arhgef9	1.44895e-10	0.417688	0.329	0.167	2
Sept4*	3.01725e-12	0.443092	0.361	0.168	2
Ntsr2	0	1.06315	0.563	0.171	2
A730017C20Rik	3.18934e-12	0.414671	0.369	0.173	2
Kcnh7	0	0.515428	0.409	0.193	2
Gstm1	0	0.522281	0.44	0.194	2
Tenm1	1.21465e-11	0.425434	0.397	0.204	2
Runx1t1	0	0.522518	0.433	0.207	2
Pdcd4	5.78093e-13	0.415119	0.413	0.215	2
Rarres1	0	0.454056	0.516	0.216	2
Tmem229a	0	0.621531	0.464	0.233	2
Mpped2	0	0.637354	0.409	0.235	2
Tle4	5.55112e-16	0.506255	0.476	0.243	2
Pcp4	0	1.32177	0.746	0.256	2
Mef2c	0	0.733196	0.595	0.265	2
Kctd10	1.39425e-11	0.433236	0.46	0.266	2
Mt1	0	0.813552	0.544	0.274	2
Susd4	5.55112e-16	0.479147	0.508	0.278	2
Hpca	0	1.18505	0.734	0.279	2
Gprasp2	3.56566e-11	0.448217	0.472	0.287	2
Bex1	0	0.488086	0.563	0.304	2
A830018L16Rik	0	0.833229	0.651	0.312	2
Scn2b	1.59282e-09	0.415877	0.464	0.322	2
Tmtc4	0	0.965312	0.726	0.328	2
Gal	0	0.762121	0.782	0.333	2
Egr1	1.24059e-09	0.432618	0.488	0.336	2
Acsl4	5.03375e-13	0.466001	0.528	0.341	2
Necab1	0	0.534087	0.603	0.344	2
Serpini1	0	0.626858	0.631	0.345	2
Chchd10	0	1.00907	0.821	0.373	2
Aig1	1.46457e-11	0.428881	0.548	0.375	2
Hs6st2	0	0.557105	0.651	0.377	2
Plcd4	0	1.33867	0.921	0.381	2
Lin7a	2.37271e-10	0.44516	0.567	0.399	2
Cd81	0	0.520586	0.663	0.405	2
Id2	3.45006e-10	0.431617	0.615	0.456	2
Rit2	0	0.453952	0.706	0.463	2
Mid1ip1	0	0.646901	0.714	0.484	2
Pla2g7	5.34683e-13	0.466958	0.698	0.49	2
Pam	0	0.556747	0.742	0.504	2
Ccdc92	0	0.506336	0.671	0.505	2
Stmn1	1.11022e-16	0.477222	0.718	0.523	2
Scg2	0	0.804603	0.929	0.539	2
Zbtb20	0	0.667411	0.829	0.54	2
Rpl27a	1.35669e-13	0.41842	0.702	0.551	2
Ldb2	2.74225e-13	0.43582	0.734	0.553	2
Parm1	0	0.69452	0.857	0.554	2
Dgkh	0	0.623853	0.806	0.573	2
Tln2	0	0.48652	0.722	0.578	2
Tomm70a	0	1.34827	0.917	0.583	2
Eif3f	0	0.5646	0.798	0.599	2
Hpcal1	5.88418e-15	0.425011	0.766	0.603	2
Dnm3	0	0.536136	0.817	0.619	2
Tspan7	0	0.482938	0.778	0.623	2
Rps6	0	0.443394	0.786	0.641	2
Scn7a	0	0.788024	0.925	0.652	2
Slc17a6	0	0.610864	0.837	0.661	2
Nptn	0	0.451874	0.849	0.663	2
Rps19	1.11022e-16	0.404766	0.798	0.671	2
Lxn	0	1.0936	0.976	0.678	2
Tac1	0	0.470804	0.996	0.683	2
Eif4a2	0	0.427273	0.821	0.688	2
Cox5b	1.11022e-16	0.412125	0.81	0.698	2
Mif	0	0.926147	0.94	0.711	2
Nap1l1	0	0.423196	0.853	0.718	2
Rps3a1	0	0.404621	0.865	0.738	2
Rps12	1.11022e-16	0.42639	0.861	0.747	2
Zcchc18	0	0.559056	0.885	0.755	2
Atp2b1	0	0.517433	0.933	0.774	2
Eef1a1	0	0.43165	0.885	0.787	2
Rpl9	0	0.408157	0.897	0.793	2
Akap12	0	0.783512	0.948	0.805	2
Rps27a	0	0.400144	0.901	0.816	2
Itm2b	0	0.56505	0.925	0.828	2
Cox8a	0	0.420964	0.901	0.835	2
Mbnl2	0	0.404892	0.94	0.85	2
Rtn1	0	0.412667	0.944	0.88	2
Fgf13	0	0.441275	0.972	0.889	2

## Sheet: C3
gene	p_val	avg_diff	pct.1	pct.2	cluster
Cd34	0	1.28854	0.615	0.013	3
Wfdc2	0	0.94679	0.437	0.019	3
Cdh9	0	1.03756	0.557	0.023	3
Adamts9	0	0.74609	0.428	0.024	3
Bhlha9	0	0.630469	0.319	0.03	3
Fam122b	0	0.635668	0.41	0.045	3
Igfbp2	0	0.688277	0.405	0.046	3
Dgkk	0	0.831313	0.495	0.047	3
Sema3e	0	0.599136	0.403	0.047	3
Pou4f2	0	0.872383	0.502	0.056	3
Zfp521	0	0.788666	0.486	0.067	3
P2ry1	0	1.35372	0.76	0.078	3
Fam19a4	0	1.54277	0.744	0.079	3
Kcnd3	0	0.969276	0.602	0.097	3
Iqsec2	0	0.946121	0.536	0.1	3
Tox3	0	0.965146	0.602	0.101	3
Ak5	0	0.940825	0.613	0.102	3
Gm7271	0	2.17136	0.921	0.106	3
Myo1a	0	0.939274	0.643	0.115	3
Gfra2	0	0.734769	0.586	0.124	3
Rgs8	0	0.654373	0.498	0.124	3
Gabra3	0	0.712368	0.5	0.126	3
Necab3	0	0.850604	0.579	0.129	3
Paqr5	0	1.03313	0.647	0.134	3
Tmem72	0	0.931252	0.654	0.141	3
Ccdc68	0	0.616142	0.57	0.145	3
Gpr64	0	0.920681	0.658	0.15	3
Kcnip2	0	0.751613	0.636	0.151	3
Dpp10	0	1.24635	0.758	0.161	3
Rarres1	0	1.24083	0.74	0.166	3
Ptprr	0	0.766678	0.579	0.167	3
Casz1	0	0.671062	0.563	0.17	3
Gabra1	0	0.806356	0.654	0.173	3
Atp2b2	0	0.68368	0.643	0.188	3
Ano6	0	0.781399	0.568	0.193	3
Fabp3	0	0.679708	0.62	0.194	3
Cdh11	0	0.638152	0.624	0.194	3
Ifngr2	0	0.593985	0.534	0.196	3
Maoa	0	0.809367	0.633	0.21	3
Cdk15	0	0.782072	0.67	0.211	3
Scn4b	0	0.587895	0.618	0.212	3
Id4	0	0.842525	0.615	0.214	3
Grik1	0	0.634145	0.753	0.217	3
Nrp1	0	1.30796	0.855	0.218	3
Rtn4rl1	0	0.661943	0.602	0.223	3
Osbpl6	0	0.850792	0.683	0.229	3
Cdkn1a	0	1.18046	0.783	0.234	3
Sorl1	0	0.63471	0.633	0.234	3
AI593442	0	0.731319	0.656	0.236	3
Palmd	0	0.840856	0.71	0.241	3
Rnf112	0	0.957075	0.713	0.246	3
Gabra2	0	0.665508	0.627	0.256	3
Zfhx3	0	0.602316	0.631	0.26	3
Kcnip4	0	0.636424	0.706	0.263	3
Rasgrp1	0	1.33592	0.853	0.265	3
Acpp	0	0.660199	0.771	0.282	3
Osbpl1a	0	1.2101	0.83	0.286	3
Nrip3	0	0.698285	0.686	0.301	3
Fermt2	0	1.16569	0.819	0.316	3
Lrrn1	0	0.693493	0.726	0.32	3
Rprm	0	1.08519	0.857	0.322	3
Nbl1	0	0.866173	0.744	0.325	3
Ppm1l	0	0.581537	0.67	0.326	3
Ndrg2	0	0.64244	0.713	0.335	3
Hspb1	0	0.617034	0.67	0.337	3
Synpr	0	0.871953	0.876	0.338	3
Brap	0	0.68042	0.697	0.349	3
Fgf12	0	0.882154	0.781	0.361	3
Rsu1	0	0.804903	0.747	0.373	3
Pou4f1	0	0.710403	0.744	0.398	3
Lsamp	0	0.7454	0.826	0.427	3
Piezo2	0	1.30535	0.971	0.433	3
Pla2g7	0	0.867116	0.91	0.448	3
Pitpnc1	0	0.992803	0.905	0.451	3
Asap1	0	0.780781	0.853	0.453	3
Cd59a	0	0.838245	0.817	0.455	3
Ckap5	0	0.731402	0.824	0.46	3
Pja1	0	0.602077	0.769	0.465	3
Tusc5	0	0.608991	0.837	0.48	3
Zdhhc2	0	0.663908	0.814	0.482	3
Dgkz	0	0.653929	0.869	0.504	3
Isl1	0	0.604653	0.805	0.506	3
Cpne3	0	1.24166	0.964	0.527	3
N28178	0	0.909335	0.934	0.55	3
Fbxo9	0	1.0843	0.86	0.554	3
Fxyd2	0	1.19399	0.934	0.599	3
Sdcbp	0	0.953593	0.923	0.623	3
Tagln2	0	0.881047	0.95	0.647	3
Pmp22	0	1.30227	0.984	0.648	3
Prnp	0	0.690883	0.914	0.651	3
Lxn	0	0.665871	0.982	0.66	3
Fkbp1b	0	0.796086	0.943	0.667	3
Rgs10	0	1.02113	0.962	0.691	3
Fez1	0	0.650657	0.943	0.71	3
Atp1b3	0	0.613927	0.925	0.733	3
Kif5c	0	0.863292	0.955	0.737	3
Prkar1a	0	0.695716	0.934	0.768	3
Arpc2	0	0.582416	0.934	0.78	3
Prune2	0	0.621196	0.98	0.888	3
S100a10	0	0.719593	0.986	0.9	3

## Sheet: C4
gene	p_val	avg_diff	pct.1	pct.2	cluster
Pcdh7	0	0.688639	0.323	0.033	4
Maf	0	0.860315	0.355	0.034	4
Gda	0	0.882155	0.366	0.036	4
Slco5a1	0	0.619765	0.32	0.041	4
Mtap	0	0.61146	0.328	0.063	4
Sparcl1	0	1.78397	0.48	0.064	4
Car2	0	0.634641	0.36	0.067	4
Fam19a2	0	0.755092	0.39	0.07	4
Sv2b	0	0.69947	0.384	0.075	4
Slitrk4	0	0.728705	0.381	0.076	4
Vsnl1	0	1.15469	0.541	0.081	4
Lgi3	0	0.889948	0.433	0.087	4
Cdh13	0	0.64955	0.317	0.1	4
Clec2l	0	0.723797	0.407	0.102	4
Kcnk1	0	0.767199	0.395	0.103	4
Elmo1	0	0.508387	0.346	0.11	4
Ly6h	0	0.512889	0.34	0.114	4
Sfrp1	0	0.753099	0.395	0.117	4
Nfasc	0	0.710725	0.427	0.131	4
Nrcam	0	0.605982	0.34	0.133	4
Meis2	0	0.725488	0.448	0.138	4
Kitl	0	0.658584	0.413	0.139	4
D930028M14Rik	0	0.62633	0.407	0.149	4
Ndufaf5	0	0.597077	0.387	0.16	4
Scn1a	0	1.10755	0.587	0.164	4
Phyhipl	0	0.599617	0.395	0.172	4
Arpp21	0	0.811921	0.483	0.173	4
Onecut2	0	0.982517	0.509	0.176	4
Rassf4	0	0.788102	0.517	0.176	4
Scn8a	0	0.770577	0.456	0.176	4
Thy1	0	1.05348	0.718	0.177	4
Gpr64	0	0.724071	0.5	0.183	4
Syt2	0	0.975525	0.573	0.183	4
Kcna1	0	1.51174	0.724	0.184	4
Pcp4l1	0	0.750271	0.48	0.188	4
Plekhd1	0	0.54809	0.433	0.193	4
S100b	0	1.8509	0.89	0.196	4
Cntnap2	0	0.888765	0.538	0.199	4
Gabra1	0	0.943928	0.526	0.201	4
Sh3gl2	0	0.632426	0.491	0.207	4
Atp2b2	0	0.862064	0.573	0.209	4
Myh10	0	0.715399	0.52	0.213	4
Pde4d	0	0.496343	0.41	0.213	4
Fabp3	0	0.750616	0.532	0.216	4
Nsg1	0	0.498	0.442	0.218	4
Sncb	0	0.636063	0.494	0.219	4
Atp11a	0	0.630744	0.471	0.229	4
Adam23	0	0.786946	0.503	0.234	4
Fam57b	0	0.603905	0.48	0.236	4
Scn4b	0	0.560627	0.465	0.24	4
Asic3	0	0.594523	0.512	0.244	4
Lynx1	0	0.89434	0.648	0.245	4
Pcp4	0	1.4178	0.672	0.25	4
Cnst	0	0.666438	0.509	0.256	4
Gyg	0	0.731749	0.506	0.259	4
Luzp1	0	0.68523	0.535	0.269	4
Maged2	0	0.847152	0.555	0.269	4
Atp1a3	0	0.846346	0.625	0.275	4
Mef2c	1.66533e-15	0.545895	0.416	0.275	4
Cntn1	0	1.14588	0.68	0.278	4
Gabra2	0	0.640846	0.515	0.279	4
Grin1	0	0.524937	0.483	0.286	4
Haghl	0	0.561865	0.503	0.287	4
Ppm1j	0	0.699896	0.599	0.299	4
Cpne6	0	1.10095	0.782	0.303	4
Hopx	0	0.661746	0.456	0.303	4
Map2	0	0.761902	0.596	0.304	4
Tuba4a	0	0.778539	0.593	0.31	4
Sacs	0	0.535044	0.517	0.314	4
Vamp1	0	1.19419	0.738	0.316	4
Strbp	0	0.585696	0.544	0.32	4
Clu	0	0.719459	0.57	0.323	4
Nrip3	0	0.550992	0.532	0.328	4
Slc24a2	0	0.609403	0.43	0.33	4
Ldhb	0	1.22844	0.799	0.344	4
Lrrn1	0	0.643172	0.608	0.345	4
Rprm	2.22045e-16	0.546332	0.576	0.368	4
Ckmt1	0	0.877271	0.677	0.369	4
Endod1	0	0.675972	0.567	0.385	4
Dner	0	0.560178	0.64	0.418	4
1700020I14Rik	0	0.688927	0.677	0.447	4
Chgb	0	0.916271	0.785	0.471	4
Fxyd7	0	0.828804	0.782	0.487	4
Jak1	0	0.506884	0.73	0.514	4
Emb	0	0.48816	0.695	0.529	4
Hspa12a	0	0.558815	0.744	0.534	4
Tagln3	0	0.724085	0.727	0.557	4
Chga	0	0.603426	0.753	0.571	4
Ahnak2	0	0.679613	0.744	0.61	4
Cplx1	0	0.923433	0.875	0.621	4
Nefh	0	1.43565	0.939	0.646	4
Cox5a	0	0.535092	0.884	0.791	4
Snap25	0	0.516245	0.91	0.798	4
Mdh1	0	0.537736	0.919	0.815	4
Atp1b1	0	0.840032	0.985	0.836	4
Map1a	0	0.531131	0.907	0.843	4
Ttc3	0	0.560789	0.93	0.888	4
Nefm	0	1.82515	0.994	0.894	4
Nefl	0	1.34778	0.994	0.972	4
Map1b	0	0.556226	0.988	0.985	4

## Sheet: C5
gene	p_val	avg_diff	pct.1	pct.2	cluster
Col23a1	2.10942e-15	0.615287	0.327	0.018	5
Lgi2	0	0.895247	0.519	0.023	5
Ntng1	0	0.969989	0.404	0.025	5
Lypd1	0	1.09061	0.5	0.037	5
Baiap2l1	0	1.30549	0.712	0.038	5
Dach1	4.44089e-16	0.733585	0.423	0.038	5
Cadps2	0	1.21001	0.654	0.04	5
Cbln2	0	1.30391	0.596	0.046	5
Kcnq3	0	1.25711	0.712	0.049	5
Gda	1.11022e-16	0.714773	0.5	0.062	5
Ntrk2	0	2.38449	0.923	0.062	5
Tesc	1.48315e-12	0.844479	0.442	0.064	5
Lhfpl2	7.05558e-12	0.832527	0.404	0.071	5
Rab3b	6.61915e-13	0.711111	0.481	0.078	5
Cacna1h	6.27054e-13	0.867472	0.462	0.085	5
Fam19a3	4.63463e-12	0.706296	0.481	0.086	5
Tbx3	5.55112e-16	0.759584	0.558	0.096	5
Pou4f2	8.68866e-11	0.665346	0.5	0.105	5
Clstn2	5.16222e-09	0.653392	0.462	0.109	5
Large	5.01044e-13	0.735898	0.538	0.109	5
Necab2	4.44089e-16	0.936392	0.596	0.114	5
Vsnl1	0	1.16389	0.75	0.116	5
Dusp5	1.67261e-07	0.749676	0.365	0.117	5
Golim4	3.31957e-14	0.820138	0.558	0.122	5
Kcnk1	0	1.10925	0.635	0.124	5
Fam184b	7.70495e-14	0.79806	0.615	0.136	5
Kcnab1	1.42619e-12	0.815751	0.558	0.147	5
Nrcam	3.44696e-07	0.650031	0.481	0.148	5
Nrcam	3.44696e-07	0.650031	0.481	0.148	5
Plk2	1.61184e-10	0.755903	0.538	0.152	5
P2ry1	3.70282e-12	0.816238	0.615	0.156	5
6430548M08Rik	5.45461e-07	0.70373	0.481	0.175	5
Plcb4	1.6418e-10	0.8802	0.538	0.176	5
Stbd1	2.06997e-06	0.606824	0.5	0.187	5
Scn8a	4.99711e-12	0.780946	0.673	0.196	5
Tmem72	5.30276e-12	0.801184	0.673	0.197	5
Scn1a	4.43836e-07	0.716535	0.558	0.199	5
Scn1a	4.43836e-07	0.716535	0.558	0.199	5
Gpr64	1.7768e-10	0.668162	0.615	0.207	5
Plekhd1	1.81229e-08	0.690796	0.596	0.211	5
Ptprr	6.35411e-10	0.697302	0.596	0.212	5
Pde1c	0	1.20628	0.731	0.217	5
Thy1	0	1.16372	0.865	0.22	5
Gabra1	0	1.28191	0.904	0.223	5
Nrep	2.24074e-06	0.655767	0.538	0.225	5
Kcna1	0	1.21414	0.808	0.228	5
Atp2b2	0	1.20246	0.885	0.235	5
Ano6	0.000277857	0.610366	0.481	0.236	5
Fabp3	1.88773e-11	0.788333	0.654	0.241	5
1810041L15Rik	4.63988e-07	0.649531	0.577	0.242	5
S100b	0	1.32203	0.904	0.253	5
Vgf	1.39681e-07	0.643126	0.615	0.253	5
Scn4b	1.77636e-15	0.991524	0.75	0.255	5
Cnst	1.22815e-07	0.741125	0.635	0.275	5
Lynx1	1.84809e-09	0.623771	0.712	0.277	5
Gyg	4.74647e-10	0.813971	0.635	0.278	5
Sorl1	6.20531e-06	0.659702	0.615	0.279	5
Mef2c	1.02394e-08	0.657943	0.692	0.283	5
Pcp4	1.11022e-16	1.10063	0.808	0.283	5
Ngfr	7.77156e-15	0.776743	0.827	0.286	5
Nrp1	0	1.24358	0.904	0.288	5
Ptn	2.80918e-11	0.848766	0.712	0.289	5
Lix1	6.14342e-07	0.71971	0.635	0.298	5
Prkab2	2.12703e-11	0.824875	0.712	0.305	5
Hip1	3.3882e-08	0.684355	0.712	0.314	5
Ppm1j	2.29982e-08	0.624528	0.712	0.322	5
Strbp	8.98183e-09	0.670731	0.673	0.336	5
Cpne6	0	1.20385	0.885	0.341	5
Bcam	4.07426e-07	0.674185	0.712	0.364	5
Lrrn1	9.61453e-14	0.869598	0.808	0.364	5
Bcam	4.07426e-07	0.674185	0.712	0.364	5
Ndrg2	4.20914e-10	0.611404	0.788	0.376	5
Tmem184c	1.04851e-08	0.700338	0.712	0.376	5
Ldhb	0	1.20565	0.846	0.381	5
Ehd3	0	1.05208	0.788	0.383	5
Chchd10	1.99936e-05	0.674266	0.712	0.4	5
Ttc1	2.64317e-09	0.750001	0.692	0.408	5
Got1	2.89927e-07	0.609916	0.731	0.412	5
Susd2	8.01503e-06	0.676787	0.692	0.417	5
Ier3ip1	1.79026e-08	0.638212	0.654	0.431	5
Lhfpl4	8.13793e-14	0.82549	0.846	0.451	5
Ap1s2	2.60439e-09	0.680526	0.692	0.46	5
Cycs	2.66618e-08	0.647053	0.808	0.461	5
1700020I14Rik	0	0.940731	0.923	0.463	5
Piezo2	1.9984e-15	0.893378	0.962	0.493	5
Robo2	2.07873e-06	0.632725	0.808	0.519	5
Tagln3	1.23083e-08	0.724426	0.808	0.57	5
Cpne3	6.27524e-11	0.694084	0.904	0.577	5
Pcdha2	5.13891e-11	0.70754	0.846	0.643	5
Scn7a	0	0.962219	0.962	0.667	5
Nefh	0	0.913957	0.962	0.67	5
Prnp	1.48087e-09	0.759978	0.846	0.681	5
Slc25a5	4.63751e-10	0.650522	0.923	0.722	5
Ttll7	9.12603e-14	0.664879	1	0.744	5
Prkar1a	0	0.763154	0.942	0.786	5
Mdh1	1.8533e-12	0.612671	0.981	0.823	5
Atp1b1	4.79727e-13	0.666428	1	0.848	5
Nefm	0	1.02673	1	0.902	5
Tmsb4x	1.15019e-13	0.693912	0.962	0.963	5
Nefl	0	0.791423	1	0.974	5

## Sheet: C6
gene	p_val	avg_diff	pct.1	pct.2	cluster
S100a16	0	1.35523	0.413	0.011	6
Fam19a1	0	0.876116	0.437	0.029	6
Cgnl1	0	0.874911	0.461	0.03	6
Creg2	0	0.662303	0.383	0.034	6
Mctp1	0	0.826151	0.389	0.037	6
Chp2	0	1.32322	0.545	0.04	6
Sema5a	0	0.924252	0.455	0.045	6
Htr3a	0	0.963064	0.395	0.053	6
Pvrl4	0	0.510197	0.359	0.059	6
Frrs1l	0	0.573609	0.353	0.06	6
Nfia	0	0.484703	0.377	0.061	6
Nrp2	0	0.52786	0.347	0.083	6
Serpinb1a	0	1.63943	0.665	0.084	6
Htr1b	0	0.519182	0.371	0.095	6
Smpd3	0	0.746738	0.455	0.099	6
Abcg2	0	0.689181	0.407	0.102	6
Lgi3	0	0.610884	0.479	0.103	6
Nptx1	1.35369e-12	0.509917	0.305	0.103	6
Trappc3l	0	1.88209	0.766	0.104	6
Ankrd29	0	0.523707	0.407	0.105	6
Nfib	0	0.704425	0.473	0.11	6
Pcolce2	1.11022e-16	0.504477	0.377	0.117	6
Ly6h	0	0.778314	0.491	0.118	6
Ptgir	0	0.757662	0.509	0.118	6
Sfrp1	0	0.82267	0.545	0.124	6
Scn1b	0	0.535953	0.419	0.131	6
Nrcam	0	0.652671	0.413	0.14	6
Cntnap1	0	0.481634	0.443	0.146	6
Kitl	0	0.601596	0.485	0.149	6
D930028M14Rik	0	0.740724	0.527	0.156	6
Resp18	0	0.75278	0.551	0.176	6
Fam126b	6.66134e-16	0.609863	0.437	0.178	6
Stbd1	4.14446e-13	0.493779	0.437	0.179	6
Parva	0	0.657489	0.515	0.194	6
Plcb1	2.22045e-16	0.609335	0.485	0.195	6
Thy1	0	1.58255	0.886	0.197	6
Pcp4l1	0	1.25436	0.575	0.199	6
Syt2	0	0.786395	0.635	0.2	6
Hist1h2bc	0	0.671382	0.527	0.2	6
Chl1	0	0.978804	0.641	0.206	6
Plxna4	0	0.649044	0.509	0.212	6
Kcna1	0	0.784062	0.599	0.218	6
Cpne4	0	0.688378	0.557	0.22	6
Myh10	6.66134e-16	0.555355	0.533	0.228	6
S100b	0	1.69678	0.946	0.229	6
Impdh1	4.35985e-13	0.478191	0.509	0.239	6
Arl16	5.39568e-14	0.512052	0.515	0.243	6
Adam23	4.45791e-10	0.550741	0.479	0.249	6
Asic3	0	0.883936	0.677	0.25	6
Cplx2	0	1.34629	0.754	0.263	6
Dclk1	0	0.746449	0.641	0.264	6
Lynx1	0	0.813008	0.671	0.265	6
Ngfr	0	1.27145	0.772	0.271	6
Sorl1	4.31186e-11	0.527461	0.479	0.274	6
Tnfrsf21	4.86815e-10	0.478373	0.503	0.276	6
Palmd	2.70894e-14	0.500511	0.593	0.284	6
Ptn	4.66849e-13	0.656036	0.521	0.285	6
Man1a2	1.56714e-09	0.497215	0.491	0.295	6
Hopx	0	1.33439	0.766	0.296	6
Cntn1	0	0.792755	0.731	0.297	6
Cast	4.18898e-12	0.534916	0.527	0.299	6
Fbxo2	0	0.77084	0.629	0.313	6
Tuba4a	0	0.709332	0.665	0.321	6
Tspan2	1.36963e-11	0.534049	0.533	0.326	6
Cpne6	0	1.1656	0.802	0.327	6
Clu	0	0.789601	0.683	0.33	6
Vamp1	5.21805e-15	0.655737	0.629	0.343	6
Pqlc1	1.05889e-11	0.4908	0.617	0.364	6
Fermt2	1.42997e-11	0.573945	0.605	0.367	6
Camk2g	4.77396e-15	0.634853	0.623	0.368	6
Cyb5r1	9.12714e-13	0.562782	0.605	0.374	6
S100a13	0	1.1963	0.814	0.378	6
Lgmn	0	0.711344	0.659	0.378	6
Fgf12	0	1.31649	0.701	0.399	6
Susd2	4.24105e-14	0.624936	0.635	0.41	6
Spock3	0	0.68282	0.683	0.43	6
Mgll	0	0.813234	0.743	0.434	6
Pak1ip1	0	0.890245	0.802	0.464	6
Ncdn	1.64564e-09	0.477365	0.665	0.476	6
Ntrk1	0	0.787027	0.749	0.482	6
Fxyd7	0	1.14922	0.934	0.495	6
Emb	0	0.611923	0.737	0.535	6
Alcam	0	0.596759	0.784	0.553	6
Tagln3	5.26246e-14	0.573986	0.731	0.565	6
1110008P14Rik	0	0.544395	0.701	0.567	6
Rbfox3	7.70495e-14	0.489557	0.784	0.599	6
Tspyl4	0	0.617967	0.808	0.6	6
Ahnak2	6.84897e-13	0.557821	0.772	0.616	6
Atp1a1	3.16625e-12	0.510128	0.814	0.628	6
Pcdha2	0	0.779456	0.814	0.638	6
Nefh	0	1.17998	0.97	0.66	6
Map7d2	0	0.862062	0.916	0.66	6
Gap43	0	0.955551	0.964	0.718	6
Mapt	0	0.545547	0.88	0.745	6
Ppp3ca	2.51943e-12	0.488793	0.904	0.776	6
Scn9a	1.62281e-12	0.480266	0.862	0.788	6
Nefm	0	0.899998	1	0.899	6
Tubb3	0	0.501044	0.976	0.938	6
Nefl	0	0.778241	0.994	0.974	6
Map1b	0	0.608289	0.988	0.986	6

## Sheet: C7
gene	p_val	avg_diff	pct.1	pct.2	cluster
Ptgir	3.0087e-14	0.458064	0.335	0.123	7
Flrt1	4.97224e-12	0.393959	0.352	0.146	7
Vat1l	8.88178e-16	0.628417	0.366	0.16	7
Lig1	4.68536e-12	0.611575	0.339	0.169	7
Rasa4	5.42815e-08	0.365308	0.335	0.172	7
Gpcpd1	1.64268e-05	0.300771	0.326	0.19	7
Frmpd1	2.06283e-05	0.315696	0.322	0.192	7
Gna14	8.53428e-13	0.382594	0.423	0.193	7
Tmem100	1.57493e-11	0.392077	0.414	0.195	7
Vegfa	6.30613e-05	0.293542	0.308	0.195	7
Plcb1	3.19246e-06	0.322239	0.352	0.199	7
Jph3	0.000221063	0.260005	0.33	0.206	7
Chl1	0	0.740636	0.498	0.208	7
Lcorl	3.13379e-07	0.349827	0.388	0.217	7
Ccnl1	5.70913e-07	0.382202	0.322	0.228	7
Cpne4	0.000258898	0.301253	0.352	0.228	7
Cpne4	0.000258898	0.301253	0.352	0.228	7
Sema4f	1.51216e-08	0.398803	0.388	0.23	7
Pcdh17	5.53693e-11	0.436452	0.445	0.231	7
Rgs11	7.64102e-05	0.317826	0.317	0.235	7
Arrb1	0.000392748	0.306661	0.335	0.241	7
Mast1	0.000168203	0.294003	0.317	0.244	7
Ly86	0	0.849232	0.546	0.248	7
Pdlim2	0.000176366	0.30507	0.383	0.253	7
Pdlim2	0.000176366	0.30507	0.383	0.253	7
Asic3	4.88498e-14	0.571428	0.502	0.254	7
S1pr3	0.000183293	0.346469	0.379	0.261	7
S1pr3	0.000183293	0.346469	0.379	0.261	7
Adam11	1.04177e-07	0.43479	0.388	0.263	7
Capn5	0	0.749899	0.577	0.265	7
Gria2	3.83159e-05	0.32749	0.392	0.265	7
Dclk1	4.40281e-09	0.454716	0.423	0.272	7
Abr	0.000119939	0.284771	0.401	0.276	7
Celf2	2.86633e-07	0.379917	0.427	0.276	7
9530059O14Rik	8.54129e-11	0.526959	0.344	0.28	7
Stac	3.37369e-07	0.323125	0.436	0.282	7
Ngfr	1.51015e-10	0.568747	0.436	0.285	7
Usp20	2.02691e-06	0.352335	0.427	0.286	7
Tmem233	0	0.538498	0.736	0.291	7
S100a11	2.88456e-09	0.420182	0.493	0.295	7
Extl3	6.52175e-05	0.336792	0.396	0.298	7
Abca7	2.0486e-09	0.45408	0.405	0.3	7
Gfra3	1.7607e-12	0.342573	0.537	0.302	7
Pitpnm2	1.19784e-05	0.313266	0.445	0.306	7
Prkca	2.22045e-16	0.285479	0.564	0.307	7
Adam22	7.69407e-09	0.448628	0.432	0.315	7
Ptprs	4.9935e-08	0.407134	0.449	0.315	7
9330159F19Rik	1.87196e-06	0.358055	0.445	0.327	7
Fasn	0.000221897	0.31138	0.427	0.328	7
Fasn	0.000221897	0.31138	0.427	0.328	7
Ptprn	1.41041e-06	0.380697	0.493	0.333	7
Trpv1	1.58762e-13	0.430924	0.581	0.333	7
Ift122	1.38109e-10	0.368595	0.537	0.335	7
Nrbp2	0.000169783	0.312719	0.445	0.341	7
Rims3	9.90288e-07	0.339245	0.463	0.341	7
Nrbp2	0.000169783	0.312719	0.445	0.341	7
Syt5	5.46712e-08	0.308379	0.511	0.342	7
Plekha6	2.87491e-07	0.370342	0.511	0.346	7
Bcam	9.97651e-05	0.34072	0.471	0.362	7
Tmod1	1.92053e-06	0.359331	0.493	0.362	7
Nmb	5.26135e-13	0.384355	0.63	0.388	7
Ccdc88a	0.000472181	0.285332	0.471	0.408	7
Cbfb	6.08048e-06	0.31617	0.511	0.411	7
Samd14	0.000202843	0.275364	0.533	0.418	7
Nedd4l	5.97043e-10	0.397901	0.621	0.425	7
Gh	4.44089e-16	1.85738	0.427	0.426	7
Ddx17	0.000171672	0.265434	0.436	0.426	7
Plec	7.74627e-07	0.358675	0.533	0.435	7
Il6st	2.09137e-05	0.298072	0.551	0.437	7
Id2	5.39746e-06	0.353517	0.581	0.46	7
Ntrk1	0	0.737853	0.753	0.477	7
Ncdn	5.68784e-06	0.340636	0.581	0.478	7
Osbpl3	4.24419e-08	0.393825	0.626	0.478	7
Pik3r1	0	0.557214	0.692	0.484	7
Ptprf	4.54548e-08	0.364043	0.652	0.495	7
Scn10a	0	0.69267	0.815	0.502	7
Miat	1.18058e-08	0.43151	0.604	0.531	7
Dgkz	8.81519e-09	0.32045	0.736	0.536	7
Nav1	0.000247931	0.286986	0.652	0.539	7
Nav1	0.000247931	0.286986	0.652	0.539	7
Zbtb20	1.87292e-08	0.33558	0.731	0.549	7
Cadps	6.06826e-08	0.358644	0.683	0.554	7
Ankrd12	1.5656e-05	0.314632	0.648	0.571	7
Rbfox3	1.38059e-06	0.286767	0.709	0.601	7
Dync1h1	6.06073e-06	0.339025	0.718	0.616	7
Calca	0	0.458997	0.912	0.623	7
Peg3	9.39151e-10	0.437744	0.767	0.649	7
Tagln2	2.71891e-11	0.283908	0.806	0.676	7
Srrm2	1.85053e-09	0.3642	0.731	0.684	7
Timp2	3.44169e-15	0.344265	0.784	0.71	7
Gap43	5.32907e-15	0.419648	0.85	0.721	7
Mapt	5.28089e-12	0.388497	0.837	0.745	7
D4Wsu53e	2.40448e-08	0.337459	0.824	0.746	7
Ank2	2.03391e-06	0.286239	0.872	0.786	7
Cd9	0	0.413829	0.885	0.818	7
Skp1a	0	0.386164	0.802	0.87	7
Fstl1	0	0.665538	0.938	0.896	7
Meg3	1.11022e-16	0.666236	0.982	0.953	7
Snhg11	1.88738e-15	0.428385	0.965	0.962	7
Malat1	8.32667e-15	0.660044	0.978	0.982	7

## Sheet: C8
gene	p_val	avg_diff	pct.1	pct.2	cluster
Trpa1	0	1.73731	0.763	0.139	8
Gpx3	0	1.46936	0.856	0.291	8
Tac1	0	1.37733	0.986	0.666	8
Gfra3	0	1.30615	0.817	0.248	8
Lpar1	0	1.27785	0.592	0.068	8
Calca	0	1.07637	0.986	0.594	8
Tmem255a	0	1.05178	0.791	0.375	8
Mfap5	0	1.00088	0.339	0.022	8
Calcb	0	0.989166	0.852	0.519	8
Trpv1	0	0.908672	0.78	0.289	8
Gpr83	0	0.882445	0.306	0.028	8
Cartpt	0	0.822656	0.585	0.32	8
Nrxn3	0	0.818742	0.585	0.289	8
Nr2f2	0	0.802432	0.494	0.188	8
Adcyap1	0	0.771689	0.791	0.366	8
Vim	0	0.763657	0.659	0.339	8
Ift122	0	0.729892	0.636	0.309	8
Celf4	0	0.71562	0.828	0.492	8
Phlda1	0	0.714716	0.387	0.112	8
Rit2	0	0.700581	0.74	0.445	8
Pcdh17	0	0.690539	0.497	0.211	8
Cd9	0	0.670891	0.951	0.805	8
Zbtb20	0	0.669867	0.838	0.522	8
Emp3	0	0.66759	0.729	0.387	8
Lig1	0	0.636406	0.304	0.163	8
Stk32a	0	0.629204	0.35	0.09	8
Tspan15	0	0.628471	0.376	0.106	8
S100a11	0	0.618345	0.534	0.277	8
Klf6	0	0.607332	0.666	0.409	8
Capn5	0	0.607079	0.51	0.254	8
Celf2	0	0.59418	0.517	0.254	8
Bcam	0	0.592658	0.522	0.348	8
Cmbl	0	0.588079	0.302	0.087	8
Ctnnd2	0	0.57096	0.432	0.233	8
Rasl11a	0	0.565448	0.327	0.124	8
Pcbd1	0	0.559612	0.545	0.344	8
Rasa4	0	0.558503	0.39	0.154	8
Gap43	0	0.553249	0.963	0.698	8
Arhgap15	0	0.552395	0.341	0.105	8
Pdlim2	0	0.550177	0.485	0.231	8
Lgals1	0	0.545081	0.903	0.684	8
Sh3kbp1	0	0.536564	0.404	0.181	8
S100a6	0	0.533337	0.965	0.777	8
Fos	0	0.507092	0.768	0.619	8
Jun	0	0.505157	0.838	0.638	8
Tmem176a	0	0.504206	0.722	0.46	8
Dnajc15	0	0.483488	0.548	0.371	8
Psat1	0	0.477951	0.353	0.165	8
Gadd45g	0	0.470002	0.613	0.443	8
Cpne8	0	0.464533	0.483	0.315	8
Syt4	0	0.462569	0.868	0.731	8
Anxa5	0	0.460862	0.974	0.958	8
Timp2	0	0.453018	0.84	0.697	8
Necab1	0	0.452501	0.517	0.341	8
Ncam1	0	0.45043	0.374	0.195	8
Gstp1	0	0.446002	0.613	0.473	8
Atp2b4	0	0.44389	0.51	0.302	8
Rnase4	0	0.4338	0.571	0.349	8
Prkcb	0	0.433324	0.369	0.182	8
Slc7a14	0	0.415702	0.452	0.289	8
Chmp4b	0	0.405001	0.659	0.55	8
Fstl1	0	0.403883	0.974	0.889	8
Zeb2	0	0.40305	0.387	0.192	8
Gabra3	0	0.402796	0.339	0.149	8
Cacna2d1	0	0.40136	0.74	0.635	8
Stt3b	0	0.399389	0.441	0.313	8
Tmem176b	0	0.3891	0.863	0.645	8
Ppp3ca	0	0.37359	0.87	0.77	8
Pik3r1	0	0.372854	0.664	0.474	8
Gnas	0	0.371146	0.984	0.954	8
Map1lc3a	0	0.366674	0.891	0.783	8
Fxyd7	0	0.356359	0.805	0.475	8
Nrsn1	0	0.353988	0.719	0.465	8
Ifi27	0	0.353842	0.798	0.695	8
Pcsk1n	0	0.353448	0.856	0.764	8
Clmp	1.11022e-16	0.408119	0.367	0.182	8
Litaf	1.11022e-16	0.387584	0.316	0.146	8
Camk2a	1.11022e-16	0.36467	0.439	0.245	8
Gna14	4.44089e-16	0.379903	0.376	0.185	8
Arhgdig	5.55112e-16	0.363568	0.615	0.504	8
Serpina3n	6.66134e-16	0.383902	0.601	0.453	8
Bag3	7.77156e-16	0.389823	0.506	0.379	8
Clip4	1.22125e-15	0.374708	0.499	0.368	8
Junb	1.22125e-15	0.358189	0.445	0.313	8
Ctxn1	2.22045e-15	0.387594	0.376	0.219	8
Rims3	2.9976e-15	0.384263	0.476	0.332	8
Cxxc5	4.77396e-15	0.441009	0.362	0.225	8
Zmat4	1.52101e-14	0.363843	0.318	0.165	8
Btg2	1.89848e-14	0.443653	0.42	0.253	8
Spats2l	1.92069e-14	0.379179	0.334	0.213	8
Fam89a	1.96509e-14	0.385382	0.52	0.352	8
Gstm1	3.39728e-14	0.385013	0.341	0.193	8
Nrbp2	1.55986e-13	0.366727	0.476	0.33	8
Stmn4	3.77143e-13	0.396717	0.515	0.35	8
Aqp1	1.07891e-12	0.365463	0.425	0.271	8
Egr1	3.31168e-12	0.408006	0.469	0.33	8
Nsg1	1.47623e-11	0.362901	0.374	0.221	8
Tspan8	3.99552e-11	0.383521	0.357	0.227	8
Pld5	1.19988e-10	0.347011	0.367	0.251	8
Atf3	4.2486e-10	0.391094	0.439	0.334	8

## Sheet: C9
gene	p_val	avg_diff	pct.1	pct.2	cluster
Ccl21a	0	1.44233	0.412	0.024	9
Epha5	0	0.810695	0.449	0.085	9
Cyp1b1	0	0.775839	0.484	0.088	9
Kcnk3	0	0.563175	0.356	0.095	9
Ptgir	0	0.675666	0.412	0.104	9
Kit	0	0.827257	0.543	0.11	9
Dcn	0	1.73416	0.631	0.114	9
Dbpht2	0	0.436454	0.329	0.124	9
Sh3d19	0	0.494678	0.329	0.127	9
Camk2n1	0	0.474018	0.372	0.133	9
F2rl2	0	0.393369	0.332	0.144	9
Rnd3	0	0.504856	0.361	0.147	9
Resp18	0	0.820518	0.465	0.162	9
Pou4f3	0	0.535	0.412	0.166	9
Tmem100	0	0.780799	0.564	0.167	9
1700086L19Rik	0	0.663981	0.43	0.168	9
Ccdc109b	0	0.420599	0.372	0.17	9
Nr3c1	7.11653e-14	0.395336	0.332	0.175	9
Zeb2	0	0.562072	0.492	0.183	9
Parva	0	0.483924	0.425	0.183	9
Lcorl	0	0.832646	0.583	0.187	9
Gstm1	0	0.39076	0.388	0.191	9
Timeless	1.66533e-15	0.378355	0.39	0.194	9
Ebpl	4.996e-15	0.382646	0.353	0.198	9
S1pr3	0	0.79099	0.663	0.222	9
Pcdh17	0	0.442269	0.444	0.222	9
Slc2a3	0	0.386154	0.414	0.224	9
Fxyd6	0	0.626619	0.527	0.226	9
Ctnnd2	0	0.473822	0.471	0.232	9
Nfkbia	0	0.618482	0.489	0.233	9
Btg2	0	0.721615	0.545	0.241	9
Frmd4a	6.86118e-13	0.408549	0.372	0.25	9
Pvrl3	7.66054e-15	0.411596	0.42	0.255	9
Dek	1.69553e-12	0.387897	0.393	0.257	9
S100a11	0	0.932183	0.711	0.261	9
B2m	0	0.570481	0.543	0.263	9
Ptn	0	0.538909	0.495	0.272	9
Arxes2	5.55112e-16	0.413739	0.425	0.28	9
Gfra3	0	0.41567	0.607	0.283	9
Cartpt	0	1.75448	0.906	0.287	9
Fosb	0	0.53335	0.495	0.288	9
Dusp1	0	0.569528	0.508	0.29	9
Atp2b4	1.26565e-14	0.383829	0.519	0.305	9
Gal	0	0.994604	0.853	0.308	9
Junb	0	0.47931	0.505	0.308	9
Trpv1	0	0.574903	0.679	0.31	9
Ptprn	0	0.510808	0.615	0.312	9
Ift122	0	0.677138	0.642	0.314	9
Gpx3	0	0.604232	0.743	0.314	9
Phactr2	0	0.477648	0.511	0.318	9
Rims3	0	0.495245	0.553	0.325	9
Egr1	1.63525e-11	0.393876	0.5	0.329	9
Atf3	4.13778e-08	0.410098	0.447	0.335	9
Vim	0	0.686242	0.698	0.34	9
Fam89a	0	0.593882	0.591	0.347	9
Rnase4	0	0.520419	0.623	0.347	9
Bdnf	0	0.53586	0.599	0.351	9
Hspb1	0	0.54748	0.564	0.356	9
S100a13	0	0.720584	0.746	0.357	9
Cyb5r1	0	0.633539	0.596	0.36	9
Adcyap1	0	0.817977	0.856	0.366	9
Gm13889	1.36002e-13	0.422232	0.553	0.378	9
Emp3	0	0.399865	0.69	0.398	9
Scp2	6.66134e-16	0.418611	0.551	0.399	9
Atp8a1	0	0.393266	0.588	0.404	9
Klf6	0	0.779184	0.725	0.407	9
6330403K07Rik	0	1.05795	0.877	0.431	9
Gadd45g	0	0.59969	0.695	0.436	9
Serpina3n	0	0.587156	0.735	0.44	9
Tmem176a	0	0.91401	0.869	0.448	9
Id2	1.30895e-12	0.392879	0.58	0.454	9
Ntrk1	0	0.693149	0.802	0.458	9
Nrsn1	0	0.670707	0.81	0.459	9
Gstp1	0	0.448764	0.634	0.473	9
Pik3r1	0	0.409203	0.682	0.475	9
Ahi1	0	0.477768	0.687	0.478	9
Celf4	0	0.663874	0.829	0.498	9
Pam	0	0.495992	0.698	0.5	9
Pink1	0	0.444132	0.69	0.504	9
Scg2	0	1.14871	0.976	0.518	9
Stmn1	0	0.38106	0.663	0.522	9
Emb	0	0.456652	0.73	0.523	9
Zbtb20	0	0.446341	0.778	0.535	9
Ncoa7	0	0.416411	0.717	0.558	9
H3f3b	0	0.494972	0.754	0.585	9
Hpcal1	0	0.484585	0.786	0.595	9
Calca	0	1.09534	0.997	0.6	9
Fos	0	0.529882	0.783	0.62	9
Cacna2d1	0	0.646474	0.872	0.622	9
Vwa5a	0	0.419585	0.797	0.629	9
Jun	0	0.581206	0.864	0.639	9
Tmem176b	0	0.899079	0.93	0.641	9
Maged1	0	0.392502	0.834	0.672	9
Tac1	0	0.637022	0.957	0.675	9
Lgals1	0	0.544033	0.914	0.687	9
Gap43	0	0.638151	0.984	0.7	9
Syt4	0	0.510011	0.904	0.729	9
Ppp3ca	0	0.39672	0.928	0.765	9
Cd9	0	0.543266	0.976	0.805	9
Fstl1	0	0.671529	0.995	0.888	9

[truncated: 4 more sheets: C10, C11, C12, C13]
